# Supplementary material for: Kynurenine importation by SLC7A11 propagates anti-ferroptotic signaling
Source: Mol Cell. Author manuscript; Available in PMC 2025 Jul 20. (PMC7617904; doi:10.1016/j.molcel.2022.02.007)
Supplement: Table S1 related to Fig. 1 TRP and KYN metabolites [file EMS206716-supplement-Table_S1_related_to_Fig__1_TRP_and_KYN_metabolites.xlsx]

## Sheet: Figure 1 and Supp. Figure 1
Figure 1D and Supplementary Figure 1E		Ion counts (area) average of two replicates
	A HeLa wt	KynurenicAcid	HydroxyanthranilicAcid	NADH	NAD	Taurine	Phenylalanine	Tryptophan	Kynurenine
	A IDO1ko HeLa	2075.56	5581.61	52111.4	423621	352333	1.86344e+07	3.04786e+06	9599023
	A Hela Sup	1853.08	1745.37	538891	2.15705e+06	5.01926e+06	45913921	3.03097e+07	427452
	A IDO1ko HeLa Sup	64261	n.d.	n.d.	69.5817	928812	731345189	993489	80705258
	B HeLa wt	783.371	578.696	45477	505973	509926	10390176	12792649	53939.5
	B IDO1ko HeLa	7782.8	23792.5	423028	1.69443e+06	1.38928e+06	5.49549e+07	1.29759e+07	3.24891e+07
	B Hela wt Sup	42071.1	n.d.	n.d.	199.457	1.37326e+06	5.28977e+08	137096438	11529173
	B IDO1ko HeLa Sup	52293	n.d.	n.d.	284.609	587044	641252430	1193357	8.18648e+07
	C Hela wt	2140.64	2620.5	571958	2.20851e+06	4.78269e+06	5.84871e+07	37889884	572852
	C IDO1ko HeLa	7607.06	14456.6	286449	1.94488e+06	1.91744e+06	44234550	10536476	2.28091e+07
	C Hela wt Sup	40270.9	n.d.	n.d.	82.0567	602890	618310870	1.83856e+08	11000384
	C IDO1ko HeLa Sup	67005.8	n.d.	n.d.	45.2725	756741	5.91358e+08	1.30259e+06	7.12282e+07
		39659.9	n.d.	n.d.	13.964	621173	579600156	170907834	13955597

## Sheet: Figure 3
Figure 3G			Tryptophane	Kynurenine	Anthranillic acid	Hydroxyanthranillic acid
			ng/ml
wt HeLa	supernatant	24h	0	8929.56	1152.82	62.5448
wt HeLa	supernatant	24h	0	9807.1	1181.65	67.8549
wt HeLa	supernatant	24h	0	9454.31	1009.23	63.7821
IDO1 ko HeLa	supernatant	24h	14032.5	108.406	33.7271	21.0582
IDO1 ko HeLa	supernatant	24h	13892.8	102.901	33.9744	20.1972
IDO1 ko HeLa	supernatant	24h	14556.4	111.218	37.1499	18.2172
wt HeLa	supernatant	48h	0	5661.59	2942.1	136.327
wt HeLa	supernatant	48h	0	6222.73	3030.21	150.96
wt HeLa	supernatant	48h	0	7357.63	3374.91	161.328
IDO1 ko HeLa	supernatant	48h	10515.7	79.1649	53.9617	20.2508
IDO1 ko HeLa	supernatant	48h	10417.5	78.5755	50.1589	19.143
IDO1 ko HeLa	supernatant	48h	10098	74.1402	46.6744	19.9415
control	dmem	----------	21258.6	173.738	1.29143	21.6747
control	dmem	----------	22362.3	180.471	1.12645	21.783
control	dmem	----------	20819.6	167.007	1.18231	21.5596

## Sheet: Figure 4
Figure 4B and E	Ion counts (area) average of two replicates
	Anthranillic acid	Hydroxyanthranillic acid	Kynurenic acid	Tryptophan	Kynurenine
siRNA scramble	1.05185e+07	45838.3	123302	6.59351e+06	32564083
siRNA scramble	12879522	57101	159284	1.00097e+07	4.61827e+07
siRNA scramble	12128157	53622	146504	8.55069e+06	4.04613e+07
siRNA KYNU	3.57486e+06	33204	140780	7.07301e+06	49065842
siRNA KYNU	3.50116e+06	31995	141714	7851587	52501572
siRNA KYNU	2841774	22943.5	100502	5.49862e+06	3.76647e+07
mock	3268227	13205.3	59701.3	2.06872e+07	6.96052e+07
mock	1951007	11152.5	44540.5	18685249	6.29685e+07
mock	2.2044e+06	10036.5	41384.5	15756344	5.33654e+07
KYNU	8177415	9347	48253	6534340	2.03457e+07
KYNU	9447927	10016	58859.5	7263903	23268321
KYNU	11218105	13636	79015	7.96049e+06	2.61533e+07

## Sheet: Figure 6 and Supp. Figure 5,6
Figure 6D			Ion counts (area) average of two replicates
			Taurine	Kynurenine	Kynurenine 6D	total Kynurenine	total Kynurenine (normailzed by taurine)
siRNA scramble			2.09691e+06	39917		7.49214e+06	3.57295
siRNA scramble			2.13468e+06	34647	6778335	6812982	3.19157
siRNA scramble			2.1815e+06	35258	6.53292e+06	6.56818e+06	3.01085
siRNA SLC7A11			2322876	34449	5914857	5949306	2.56118
siRNA SLC7A11			2369771	31560	5.92519e+06	5.95675e+06	2.51364
siRNA SLC7A11			2406264	35085.5	6615766	6.65085e+06	2.76397
Figure 6H
SLC3A2 + K198A SLC7A11			569404	20698.5	2.96588e+06	2986580	5.24509
SLC3A2 + K198A SLC7A11			425594	19813	2.78518e+06	2.805e+06	6.59077
SLC3A2 + K198A SLC7A11			620770	23580.5	3.40524e+06	3428825	5.5235
SLC3A2 + WT SLC7A11			534594	37070	6.72981e+06	6.76688e+06	12.658
SLC3A2 + WT SLC7A11			420015	27659	4.72035e+06	4.74801e+06	11.3044
SLC3A2 + WT SLC7A11			681882	28211	4221754	4249965	6.23269
Supplementray Figure 5C
siRNA scramble	1min	45uM KYN	24740726	86337	2922341	3008678	0.290288
siRNA scramble	1min	45uM KYN	25189554	84685	3011543	3096228	0.298735
siRNA scramble	1min	45uM KYN	25393430	88752	3022745	3111497	0.300209
siRNA SLC7A11	1min	45uM KYN	20862616	68647	2257330	2325977	0.224419
siRNA SLC7A11	1min	45uM KYN	22044534	77078	2541382	2618460	0.252639
siRNA SLC7A11	1min	45uM KYN	19984853	64326	1923980	1988306	0.191839
siRNA scramble	10 min	45uM KYN	20118196	67045	3430928	3497973	0.337497
siRNA scramble	10 min	45uM KYN	17308835	55496	2952878	3008374	0.290259
siRNA scramble	10 min	45uM KYN	16599027	50513	2842477	2892990	0.279126
siRNA SLC7A11	10 min	45uM KYN	17789740	58842	3057045	3115887	0.300632
siRNA SLC7A11	10 min	45uM KYN	15535083	52186	2540524	2592710	0.250154
siRNA SLC7A11	10 min	45uM KYN	15070415	49942	2475266	2525208	0.243641
Supplementray Figure 6D
0 CYS	5 min	45uM KYN	12141725	43942	1860427	1904369	0.18374
0 CYS	5 min	45uM KYN	11926031	40046	1807949	1847995	0.178301
0 CYS	5 min	45uM KYN	11258615	35532	1661429	1696961	0.163729
10X CYS	5 min	45uM KYN	8872526	32443	1537395	1569838	0.151464
10X CYS	5 min	45uM KYN	9057253	33570	1558711	1592281	0.153629
10X CYS	5 min	45uM KYN	8313840	29740	1369132	1398872	0.134968
